# Supplementary material for: Ultrahigh specificity in a network of computationally designed protein-interaction pairs
Source: Nat Commun. 2018 Dec 11;9:5286. doi: 10.1038/s41467-018-07722-9 (PMC6290019; doi:10.1038/s41467-018-07722-9)
Supplement: Supplementary file 4 — Supplementary Data 2 [file 41467_2018_7722_MOESM4_ESM.zip]

Archive with 1 entries (1 files):
- 10.1038-s41467-018-07722-9 - SI replacement/Netzer_supplementary_data_2.zip
